# Supplementary material for: Atlas of Signaling for Interpretation of Microarray Experiments
Source: PLoS One. 2010 Feb 17;5(2):e9256. doi: 10.1371/journal.pone.0009256 (PMC2822851; doi:10.1371/journal.pone.0009256)
Supplement: File S2 — Relations in the Atlas of Signaling. (0.10 MB XLS) [file pone.0009256.s002.xls]

## Sheet: Relation Table
Node1	Relation	Node2	Effect	Mechanism
NIK	Regulation	Jun/Fos	positive
Gb/g	Regulation	ADCY	positive
PKA	Regulation	intermediate filament polymerization	unknown	phosphorylation
CDK1	Regulation	nuclear export	unknown	phosphorylation
Patched	Regulation	SMO	negative	direct interaction
DCC	Regulation	CALCIUM	positive
PKC	Regulation	OA transport	positive	phosphorylation
PRKD	Regulation	chromatin remodeling	negative	phosphorylation
FAK	Regulation	focal junction assembly	unknown	phosphorylation
STAT	Regulation	AMPK	negative	expression
NCR	Regulation	CD3Z	positive	direct interaction
ERK1/3	Regulation	STAT	positive
NGEF	Regulation	Rho	positive
CASP3/6/7	Regulation	DNA repair	negative	proteolysis
PKC	Regulation	Ras	positive	-
CDK1	Regulation	nucleolus organization and biogenesis	unknown	phosphorylation
ERK5	Regulation	gap junction assembly	negative
CDK2	Regulation	centrosome separation	unknown	phosphorylation
CDK1	Regulation	intermediate filament polymerization	negative	phosphorylation
Gs/12CR	Regulation	Ga12/13	positive	direct interaction
NF-kB	Regulation	glucose import	negative	Transcriptional
SP	Regulation	Aromatic aminoacid metabolism	positive	expression
CAMK	Regulation	translation	unknown	phosphorylation
SELLG	Regulation	Selectin	positive	direct interaction
iNKCR	Regulation	SHP2	positive	direct interaction
PKC	Regulation	gap junction assembly	negative	phosphorylation
Gs/12CR	Regulation	Gs	positive	direct interaction
AKT	Regulation	MEF-2	positive
CDK2	Regulation	DNA recombination	unknown	phosphorylation
Myc/Mad/Max	Regulation	telomere maintenance	positive	expression
PKC	Regulation	intermediate filament polymerization	negative	phosphorylation
cyclic gmp	Regulation	PKG	positive	direct interaction
ETS	Regulation	ECM degradation	positive	expression
GATA	Regulation	Ca++ export	positive	expression
Estrogen-like	Regulation	ECM degradation	unknown	expression
CDK2	Regulation	DNA replication	negative	phosphorylation
CREB	Regulation	Prostaglandins, Thromboxane synthesis	unknown	expression
CDK1	Regulation	sister chromatid cohesion	unknown	phosphorylation
PKC	Regulation	microtubule cytoskeleton assembly	unknown	phosphorylation
PKC	Regulation	Ca++ ER import	positive	phosphorylation
NF-AT	Regulation	Egr/Krox	positive	expression
GLI-like	Regulation	Myc/Mad/Max	unknown	expression
Purine metabolism	Regulation	adenylic acid	unknown	-
C/EBP	Regulation	glucose import	positive	expression
IRF	Regulation	presentation of endogenous peptide antigen	positive	expression
p38	Regulation	mRNA processing	unknown	phosphorylation
Notch	Regulation	Src	positive	-
Gb/g	Regulation	voltage-dependent Ca++ import	negative	-
CDK2	Regulation	Polymerase III transcription	unknown	phosphorylation
ERK1/3	Regulation	intermediate filament polymerization	negative	phosphorylation
Ubiquitous bHLH-ZIP factors	Regulation	Glucose metabolism	unknown	expression
C/EBP	Regulation	Prostaglandins, Thromboxane synthesis	positive	expression
Myc/Mad/Max	Regulation	DNA replication	positive	expression
PKC	Regulation	DNA repair	negative	phosphorylation
CREB	Regulation	Ca++ export	positive	expression
CDK1	Regulation	gap junction assembly	negative	phosphorylation
AMPK	Regulation	Glucose metabolism	unknown	phosphorylation
TCR	Regulation	Src	positive	-
uPAR	Regulation	CytokineR	positive	direct interaction
SEMA	Regulation	PLX	positive	direct interaction
HIPK	Regulation	MAP3K	positive	-
MAPKAPK	Regulation	protein folding	unknown	phosphorylation
PKA	Regulation	Pentose-phosphate shunt	unknown	phosphorylation
HNF4-like	Regulation	Glucose metabolism	unknown	expression
aNKCR	Regulation	DAP12	positive	direct interaction
TSC	Regulation	mTOR	negative	-
ADIPOR	Regulation	Thr-like	positive	-
Runt	Regulation	ECM degradation	positive	expression
SP	Regulation	ROS catabolism	unknown	expression
FZD	Regulation	Dvl	positive
ERK1/3	Regulation	DNA repair	unknown	phosphorylation
PLA2	Regulation	Leukotriene synthesis	positive	-
AMPK	Regulation	fatty acid oxidation	positive	-
CDK1	Regulation	centrosome separation	unknown	phosphorylation
CDK2	Regulation	centriole duplication	unknown	phosphorylation
Thr-like	Regulation	Fatty acids import	unknown	expression
CTNNB1	Regulation	TCF-1	positive	direct interaction
SMAD	Regulation	DNA repair	negative	expression
TCR	Regulation	CD3Z	positive	direct interaction
PLA2	Regulation	Lipid degradation	positive	Degradation
adenylic acid	Regulation	AMPK	positive	direct interaction
PKC	Regulation	Ubiquitous bHLH-ZIP factors	unknown	-
agouti	Regulation	GsCR	negative	direct interaction
SLP76	Regulation	MAP4K	positive	-
Gz/tCR	Regulation	Gt	positive	direct interaction
Nectin	Regulation	Src	positive	-
IL1Rd	Regulation	IL1R	negative	-
Fushi tarazu-F1-like	Regulation	Steroid metabolism	positive	expression
CAMK	Regulation	membrane})	unknown	phosphorylation
Gq/iCR	Regulation	Gb/g	positive	-
forkhead	Regulation	glucose import	positive	expression
SP	Regulation	Ser/Gly metabolism	positive	expression
Src	Regulation	gap junction assembly	negative	phosphorylation
HNF4-like	Regulation	bile acid metabolism	unknown	expression
Gi/o	Regulation	Src	positive	-
LH	Regulation	GsCR	positive	direct interaction
PKA	Regulation	Aromatic aminoacid metabolism	positive	phosphorylation
CDK1	Regulation	translation	unknown	phosphorylation
Estrogen-like	Regulation	xenobiotic clearance	positive	expression
EEF2K	Regulation	translation	negative	phosphorylation
SP	Regulation	neurotransmitter transport	positive	expression
CDK2	Regulation	Polymerase II transcription	unknown	phosphorylation
NEO	Regulation	MYF	positive	-
forkhead	Regulation	Glucose metabolism	unknown	expression
C/EBP	Regulation	Glucose metabolism	unknown	expression
DLLi	Regulation	Notch	negative	direct interaction
Gq/12CR	Regulation	Ga12/13	positive	direct interaction
PKA	Regulation	H+ homeostasis/export	unknown	phosphorylation
CDK4/6	Regulation	centriole duplication	unknown	phosphorylation
PKC	Regulation	endocytosis	unknown	phosphorylation
Myc/Mad/Max	Regulation	DNA repair	positive	expression
CASP3/6/7	Regulation	DNA degradation	positive	proteolysis
SP	Regulation	OA transport	positive	expression
INSR	Regulation	SH2B	positive	direct interaction
TGFi	Regulation	TGF family	negative	direct interaction
Thr-like	Regulation	fatty acid biosynthesis	unknown	expression
chemokine	Regulation	GqCR	positive	direct interaction
Crk	Regulation	MAP4K	positive	-
Gz/tCR	Regulation	Gz	positive	direct interaction
SP	Regulation	telomere maintenance	positive	expression
SP	Regulation	Leukotriene synthesis	positive	expression
AKT	Regulation	ubiquitin-dependent protein degradation	positive	phosphorylation
PKA	Regulation	chromatin remodeling	unknown	phosphorylation
NIK	Regulation	JNK	positive
adiponectin	Regulation	ADIPOR	positive	direct interaction
CDK1	Regulation	membrane})	unknown	phosphorylation
MAPKAPK	Regulation	actin-based cytoskeleton assembly	unknown	phosphorylation
PKA	Regulation	actin-based cytoskeleton assembly	unknown	phosphorylation
STC	Regulation	voltage-dependent Ca++ import	negative	-
TIGIRR	Regulation	NCS1	positive	direct interaction
H2O2	Regulation	JNK	positive
AMPK	Regulation	fatty acid biosynthesis	negative	phosphorylation
EphrinR	Regulation	ABL	positive	-
SEMA	Regulation	NRP	positive	direct interaction
CBL	Regulation	ubiquitin-dependent protein degradation	positive	-
PKC	Regulation	Me++ homeostasis	unknown	phosphorylation
ETS	Regulation	telomere maintenance	positive	expression
CDK1	Regulation	protein nucleus import	unknown	phosphorylation
SDC	Regulation	CASK	positive	direct interaction
SP	Regulation	Steroid metabolism	positive	expression
GIT1	Regulation	focal junction assembly	negative
Myc/Mad/Max	Regulation	chromatin remodeling	positive	expression
SP	Regulation	Folate and pterins biosynthesis	positive	expression
Neurexin	Regulation	voltage-dependent Ca++ import	positive	-
Notch	Regulation	RBPJ	positive	direct interaction
PKC	Regulation	non-voltage Ca++ import	unknown	phosphorylation
NO	Regulation	sGC	positive	direct interaction
CDK2	Regulation	spindle assembly	unknown	phosphorylation
DAP12	Regulation	SYK	positive	direct interaction
ABL	Regulation	phospholipid scrambling	unknown	phosphorylation
AKT	Regulation	actin-based cytoskeleton assembly	unknown	phosphorylation
Myc/Mad/Max	Regulation	ubiquitin-dependent protein degradation	positive	expression
CD44	Regulation	Src	positive	-
C/EBP	Regulation	Tricarboxylic acid cycle	unknown	expression
ABL	Regulation	DNA repair	negative	phosphorylation
GiCR	Regulation	Gb/g	positive	-
MNK1/2	Regulation	translation	unknown	phosphorylation
NCS1	Regulation	inositol 1,4,5-triphosphate	positive
p38	Regulation	Na+ influx co-transport	unknown	phosphorylation
Nogo	Regulation	NogoR	positive	direct interaction
RPS6K	Regulation	chromatin remodeling	unknown	phosphorylation
CDK4/6	Regulation	centrosome separation	unknown	phosphorylation
PTN	Regulation	PTPRZ	negative	direct interaction
ROCK1/2	Regulation	actin-based cytoskeleton assembly	unknown	phosphorylation
Knirps/DAX 1-like	Regulation	Fushi tarazu-F1-like	negative	expression
CDK1	Regulation	focal junction assembly	negative	phosphorylation
Gt	Regulation	PDE1	positive	-
NTRK	Regulation	SH2B	positive	direct interaction
DCC	Regulation	FAK	unknown	-
Ras	Regulation	PI3K	positive
ERK1/3	Regulation	focal junction assembly	unknown	phosphorylation
TCRcoi	Regulation	SHP1	positive	direct interaction
CDK2	Regulation	mRNA processing	unknown	phosphorylation
MLCK	Regulation	actomyosin based movement	unknown	-
CDK4/6	Regulation	chromatin remodeling	unknown	phosphorylation
Src	Regulation	BTK	positive	-
Gb/g	Regulation	PKC	positive	direct interaction
SGK	Regulation	Cl- transport	unknown	phosphorylation
SMO	Regulation	GLI-like	positive	-
netrin	Regulation	NEO	positive	direct interaction
netrin	Regulation	UNC	negative	direct interaction
Dvl	Regulation	Notch	negative
GUC activator	Regulation	GCR	positive	direct interaction
MLCP	Regulation	actin-based cytoskeleton assembly	negative	dephosphorylation
PKG	Regulation	focal junction assembly	unknown	phosphorylation
IL1i	Regulation	IL1R	negative	-
JNK	Regulation	intermediate filament polymerization	unknown	phosphorylation
PKC	Regulation	focal junction assembly	unknown	phosphorylation
JNK	Regulation	microtubule cytoskeleton assembly	unknown	phosphorylation
ETS	Regulation	Prostaglandins, Thromboxane synthesis	positive	expression
Ga12/13	Regulation	RAS-GAP	positive	-
FCeR	Regulation	CD3Z	positive	direct interaction
Thr-like	Regulation	Tricarboxylic acid cycle	unknown	expression
RPS6K	Regulation	translation	unknown	phosphorylation
HNF4-like	Regulation	xenobiotic clearance	positive	expression
PRKD	Regulation	Raf	positive
AKT	Regulation	chromatin remodeling	unknown	phosphorylation
Src	Regulation	MAP3K	positive
ROR	Regulation	CTNNB1	negative	-
PDX	Regulation	Glucose metabolism	unknown	expression
B7cos	Regulation	TCRcos	positive	direct interaction
aNKCR	Regulation	DAP10	positive	direct interaction
Gq/sCR	Regulation	Gs	positive	direct interaction
AMPK	Regulation	HNF4-like	negative	phosphorylation
AKT	Regulation	MYF	positive
SMAD	Regulation	ECM proteins	unknown	expression
PKG	Regulation	neurotransmitter transport	unknown	phosphorylation
HAMP	Regulation	Me++ homeostasis	negative	direct interaction
H2O2	Regulation	ERK1/3	negative
GiCR	Regulation	Gi/o	positive	direct interaction
EphrinR	Regulation	NGEF	positive	direct interaction
Neurexin	Regulation	NXPH	unknown	direct interaction
CDK1	Regulation	spindle assembly	unknown	phosphorylation
Ga12/13	Regulation	Rac/CDC42	positive
PDE1	Regulation	Purine metabolism	unknown	-
TCF-1	Regulation	Jun/Fos	positive	expression
Nerve growth factor IB-like	Regulation	Steroid metabolism	positive	expression
ITG	Regulation	ILK	positive	direct interaction
NEO	Regulation	Atonal	positive	-
PKA	Regulation	K+ import/homeostasis	unknown	phosphorylation
PKA	Regulation	voltage-dependent K+ efflux	unknown	phosphorylation
PKC	Regulation	actomyosin based movement	unknown	phosphorylation
PKA	Regulation	cholesterol export	unknown	phosphorylation
CALCIUM	Regulation	RAS-GRF	positive	-
WNT	Regulation	ROR	positive	direct interaction
p38	Regulation	ROS generation	unknown	phosphorylation
IGFBP	Regulation	insulin	negative	direct interaction
p53	Regulation	GADD45	positive	expression
SOCS	Regulation	IRS	negative	-
CASP3/6/7	Regulation	actin-based cytoskeleton assembly	negative	Degradation
CDK2	Regulation	microtubule cytoskeleton assembly	unknown	phosphorylation
p38	Regulation	H+ homeostasis/export	unknown	phosphorylation
G12CR	Regulation	Ga12/13	positive	direct interaction
SYK	Regulation	FAK	unknown	direct interaction
ITGL	Regulation	ITG	positive	direct interaction
Atonal	Regulation	microtubule cytoskeleton assembly	positive	expression
NF-kB	Regulation	ROS catabolism	positive	Transcriptional
CDK2	Regulation	protein nucleus import	unknown	phosphorylation
TGFBR	Regulation	DAXX	positive	direct interaction
ITG	Regulation	Src	positive	-
PKC	Regulation	voltage-dependent K+ efflux	unknown	phosphorylation
Gi/o	Regulation	PLA2	positive	-
IL1RL1	Regulation	TLR	negative	-
CDK1	Regulation	kinetochore assembly	unknown	phosphorylation
STAT	Regulation	SOCS	positive	expression
CALCIUM	Regulation	FAK	positive	direct interaction
IQGAP	Regulation	adherens junction assembly	unknown
PKA	Regulation	microtubule cytoskeleton assembly	unknown	phosphorylation
CDK1	Regulation	centriole duplication	unknown	phosphorylation
ROCK1/2	Regulation	intermediate filament polymerization	unknown	phosphorylation
PKC	Regulation	K+ import/homeostasis	unknown	phosphorylation
Nectin	Regulation	adherens junction assembly	unknown	-
ETS	Regulation	NOS	positive	expression
Notch	Regulation	MEF-2	negative	direct interaction
p53	Regulation	DNA repair	unknown	expression
Thr-like	Regulation	fatty acid oxidation	unknown	expression
PKC	Regulation	Cl- transport	unknown	phosphorylation
CAMK	Regulation	K+ import/homeostasis	unknown	phosphorylation
Ubiquitous bHLH-ZIP factors	Regulation	Aromatic aminoacid metabolism	positive	expression
PKA	Regulation	ER to Golgi transport	unknown	phosphorylation
PKG	Regulation	inositol 1,4,5-triphosphate	negative	phosphorylation
PhK	Regulation	Glycogen degradation	positive	phosphorylation
Jun/Fos	Regulation	ECM proteins	unknown	expression
PKA	Regulation	membrane})	unknown	phosphorylation
C/EBP	Regulation	fatty acid oxidation	unknown	expression
SP	Regulation	Urea cycle	positive	expression
GADD45	Regulation	DNA replication	positive	expression
CALCIUM	Regulation	PLA2	positive	direct interaction
MAPKAPK	Regulation	Leukotriene synthesis	positive	phosphorylation
Thr-like	Regulation	Lipid degradation	unknown	expression
ERK1/3	Regulation	translation	unknown	phosphorylation
CTNNB1	Regulation	adherens junction assembly	unknown	-
NF-kB	Regulation	ECM degradation	unknown	Transcriptional
FAK	Regulation	actin-based cytoskeleton assembly	positive	phosphorylation
PKA	Regulation	voltage-gated Na+ influx	unknown	phosphorylation
GATA	Regulation	ECM proteins	positive	expression
ROBOi	Regulation	ROBO	negative	-
ABL	Regulation	Polymerase II transcription	unknown	phosphorylation
Knirps/DAX 1-like	Regulation	Nerve growth factor IB-like	negative	expression
H2O2	Regulation	SHP2	negative	-
PKA	Regulation	Tricarboxylic acid cycle	unknown	phosphorylation
Src	Regulation	actin-based cytoskeleton assembly	unknown	phosphorylation
CDK4/6	Regulation	DNA repair	unknown	phosphorylation
ABL	Regulation	telomere maintenance	negative	phosphorylation
Selectin	Regulation	SHP2	positive	direct interaction
FAK	Regulation	PI3K	positive
C/EBP	Regulation	PLA2	positive	expression
DKK	Regulation	FZD	negative	direct interaction
AMPK	Regulation	glucose import	positive	-
PKA	Regulation	Purine metabolism	unknown	phosphorylation
CDK1	Regulation	mRNA processing	unknown	phosphorylation
SP	Regulation	chromatin remodeling	positive	expression
p38	Regulation	focal junction assembly	unknown	phosphorylation
ETS	Regulation	DNA repair	positive	expression
NF-AT	Regulation	Leukotriene synthesis	unknown	expression
PKA	Regulation	endosomal recycling	unknown	phosphorylation
Csd/Coldshock	Regulation	DNA replication	unknown	Transcriptional
HNF4-like	Regulation	lipid transport	positive	expression
CAMK	Regulation	chromatin remodeling	unknown	phosphorylation
SP	Regulation	glucose import	unknown	expression
PKC	Regulation	translation	positive	phosphorylation
CDK2	Regulation	nucleolus organization and biogenesis	unknown	phosphorylation
Thr-like	Regulation	cholesterol/isoprenoid metabolism	unknown	expression
NogoR	Regulation	TNFRAP	positive	direct interaction
Src	Regulation	non-voltage Ca++ import	unknown	phosphorylation
CDK4/6	Regulation	Polymerase II transcription	unknown	phosphorylation
EphrinR	Regulation	RAS-GAP	positive	-
CDK4/6	Regulation	Polymerase III transcription	unknown	phosphorylation
SP	Regulation	Asp/Lys/Thr/Met/Cys metabolsm	positive	expression
PKA	Regulation	Leukotriene synthesis	negative	phosphorylation
NF-kB	Regulation	ECM proteins	positive	Transcriptional
iNKCR	Regulation	SHP1	positive	direct interaction
HSF	Regulation	protein folding	unknown	expression
GF	Regulation	NRP	positive	direct interaction
p38	Regulation	MEF-2	positive
TNFRAP	Regulation	MAP4K	positive	direct interaction
RPS6K	Regulation	actin-based cytoskeleton assembly	unknown	phosphorylation
KLF	Regulation	adherens junction assembly	negative	Transcriptional
H2O2	Regulation	ABL	positive	unknown
NF-kB	Regulation	DNA repair	positive	Transcriptional
SMAD	Regulation	TCF-1	positive	direct interaction
LIMK	Regulation	actin-based cytoskeleton assembly	unknown	phosphorylation
p38	Regulation	intermediate filament polymerization	unknown	phosphorylation
FLIP	Regulation	TNFRAP	negative	direct interaction
Thr-like	Regulation	peroxisome division	unknown	expression
CALCIUM	Regulation	transcytosis	unknown	-
chemokine	Regulation	GsCR	positive	direct interaction
Hairy, Hairy/E(SPL)	Regulation	Atonal	negative	expression
PKC	Regulation	FAK	positive	-
ERK1/3	Regulation	Aromatic aminoacid metabolism	positive	phosphorylation
Egr/Krox	Regulation	Ca++ export	negative	expression
PKC	Regulation	actin-based cytoskeleton assembly	unknown	phosphorylation
iSMAD	Regulation	SMAD	negative	direct interaction
PKA	Regulation	Cl- transport	unknown	phosphorylation
CREB	Regulation	NOS	unknown	expression
Estrogen-like	Regulation	Leukotriene synthesis	unknown	expression
SHH	Regulation	Patched	negative	direct interaction
PKG	Regulation	Cl- transport	positive	phosphorylation
SLIT	Regulation	ROBO	positive	direct interaction
Ga12/13	Regulation	PLA2	positive	-
NF-kB	Regulation	Prostaglandins, Thromboxane synthesis	unknown	Transcriptional
Myb-factors	Regulation	Ca++ export	negative	expression
IL1RL1	Regulation	IL1R	negative	-
PKA	Regulation	Glycogen synthesis	negative	phosphorylation
p70S6K	Regulation	translation	unknown	phosphorylation
STAT	Regulation	NOS	positive	expression
CDK2	Regulation	DNA repair	unknown	phosphorylation
Bcl	Regulation	p53	negative
Gs	Regulation	Src	positive	-
RPS6K	Regulation	Na+ influx co-transport	positive	phosphorylation
ERK1/3	Regulation	non-voltage Na+ influx	unknown	phosphorylation
ETS	Regulation	Branced amino acid (valine, leucine, isoleucine) metabolism	positive	expression
CASP3/6/7	Regulation	cleavage of lamina in apoptosis	positive	Degradation
SYK	Regulation	Crk	unknown	direct interaction
B7coi	Regulation	TCRcoi	positive	direct interaction
Ubiquitous bHLH-ZIP factors	Regulation	lipid transport	positive	expression
netrin	Regulation	DCC	positive	direct interaction
PTN	Regulation	ALK	positive	direct interaction
CASK	Regulation	tight junction assembly	unknown	-
PKA	Regulation	Triacylglycerols degradation	positive	phosphorylation
C/EBP	Regulation	xenobiotic clearance	positive	expression
STAT	Regulation	fatty acid oxidation	unknown	expression
Ubiquitous bHLH-ZIP factors	Regulation	Triacylglycerols degradation	positive	expression
CDK1	Regulation	DNA replication	unknown	phosphorylation
SP	Regulation	ECM proteins	positive	expression
CDK1	Regulation	chromatin remodeling	unknown	phosphorylation
ERK1/3	Regulation	chromatin remodeling	unknown	phosphorylation
Estrogen-like	Regulation	Prostaglandins, Thromboxane synthesis	positive	expression
TCF-1	Regulation	Myc/Mad/Max	positive	expression
PKC	Regulation	NOS	negative	phosphorylation
Gz	Regulation	PLA2	positive	-
SP	Regulation	NOS	unknown	expression
CDK1	Regulation	microtubule cytoskeleton assembly	unknown	phosphorylation
PKC	Regulation	Na+ homeostasis/export	unknown	phosphorylation
CDK2	Regulation	chromatin remodeling	unknown	phosphorylation
Homeo/Cut	Regulation	chromatin remodeling	unknown	expression
NAADP	Regulation	CALCIUM	positive	-
CDK4/6	Regulation	DNA recombination	unknown	phosphorylation
PP2A	Regulation	p70S6K	positive	-
ADIPOR	Regulation	AMPK	positive	-
MAPKAPK	Regulation	Aromatic aminoacid metabolism	unknown	phosphorylation
Src	DirectRegulation	RAP	positive
cyclic ADP-ribose	DirectRegulation	RYR	positive	direct interaction
neuromodulator	DirectRegulation	GqCR	positive
GsCR	DirectRegulation	Gs	positive
IAP	DirectRegulation	CASP9	negative	direct interaction
DAXX	DirectRegulation	MAP3K	positive
Rac/CDC-GEF	DirectRegulation	Rac/CDC42	positive	direct interaction
Gb/g	DirectRegulation	PLC	positive	direct interaction
CytokineR	DirectRegulation	JAK	positive
GFR	DirectRegulation	PI3K	positive	direct interaction
Rho-GEF	DirectRegulation	Rho	positive	direct interaction
CDKN	DirectRegulation	CycE	negative	direct interaction
TCRcos	DirectRegulation	Src	positive
CycB	DirectRegulation	CDK1	positive	direct interaction
Shc	DirectRegulation	PLC	positive
Notch	DirectRegulation	TCF-1	positive
CASP8/10	DirectRegulation	CASP3/6/7	positive	-
CDKN	DirectRegulation	MDM2/4	negative
SLP76	DirectRegulation	VAV	positive
1,2-Diacetin	DirectRegulation	PKC	positive	direct interaction
MAP3K	DirectRegulation	p38	positive
Rac/CDC42	DirectRegulation	PAK	positive	direct interaction
neuromodulator	DirectRegulation	Gq/iCR	positive
Dvl	DirectRegulation	Rac/CDC42	positive
CD3Z	DirectRegulation	SYK	positive
calmodulin	DirectRegulation	calcineurin	positive	direct interaction
DAP10	DirectRegulation	PI3K	positive	direct interaction
calmodulin	DirectRegulation	PhK	positive	direct interaction
PtdIns3P	DirectRegulation	PDPK1	positive	direct interaction
IAP	DirectRegulation	CASP3/6/7	negative	direct interaction
NTRK	DirectRegulation	PLC	positive
NGF family	DirectRegulation	NGFR	positive
RAS-GRF	DirectRegulation	Rho	positive
CycE	DirectRegulation	CDK2	positive	direct interaction
uPAR	DirectRegulation	GFR	positive
PLX	DirectRegulation	Rho-GEF	positive	direct interaction
DLL	DirectRegulation	Notch	positive
Rho	DirectRegulation	mDia	positive	direct interaction
CASP3/6/7	DirectRegulation	forkhead	negative
B7	DirectRegulation	TCRcoi	positive
SOS	DirectRegulation	Ras	positive
AIF	DirectRegulation	CytC	positive	direct interaction
SCF	DirectRegulation	CycD	negative	direct interaction
insulin	DirectRegulation	INSR	positive
TNFRAP	DirectRegulation	MAP3K	positive
TNFR	DirectRegulation	TNFRAP	positive
Rb	DirectRegulation	E2F	negative	direct interaction
NFKBI	DirectRegulation	NF-kB	negative	direct interaction
DAP10	DirectRegulation	Grb	positive	direct interaction
DAAM	DirectRegulation	Rho	positive	direct interaction
CytC	DirectRegulation	APAF1	positive	direct interaction
Cyclic AMP	DirectRegulation	RAP-GEF	positive	direct interaction
CALCIUM	DirectRegulation	calcineurin	positive	direct interaction
Gq/iCR	DirectRegulation	Gq	positive
ITG	DirectRegulation	Shc	positive
ephrin	DirectRegulation	EphrinR	positive
TGF family	DirectRegulation	TGFBR	positive
chemokine	DirectRegulation	Gq/iCR	positive
CALCIUM	DirectRegulation	PKC	positive	direct interaction
chemokine	DirectRegulation	GiCR	positive
1,4,5-Insp3	DirectRegulation	inositol 1,4,5-triphosphate	positive	direct interaction
IRS	DirectRegulation	Grb	positive
Shc	DirectRegulation	Grb	positive	direct interaction
APC/C	DirectRegulation	CycB	negative	direct interaction
FRAT	DirectRegulation	GSK3	negative	direct interaction
GqCR	DirectRegulation	Gq	positive
RAP	DirectRegulation	Raf	positive
Grb	DirectRegulation	SOS	positive	direct interaction
neuromodulator	DirectRegulation	Gq/sCR	positive
NGF family	DirectRegulation	NTRK	positive
Ras	DirectRegulation	Raf	positive
NCR	DirectRegulation	Src	positive
TNFR	DirectRegulation	DAXX	positive
SLP76	DirectRegulation	PLC	positive
LAT	DirectRegulation	Grb	positive
LAT	DirectRegulation	PLC	positive
GDNF	DirectRegulation	GDNFR	positive
BCR	DirectRegulation	Src	positive
CycH	DirectRegulation	CDK7	positive	direct interaction
BCRi	DirectRegulation	SHP1	positive
TLR	DirectRegulation	TIRAP	positive
CycA	DirectRegulation	CDK1	positive	direct interaction
Cytokine	DirectRegulation	CytokineR	positive
NGFR	DirectRegulation	TNFRAP	positive
NTRK	DirectRegulation	Src	positive
PAK	DirectRegulation	MAP3K	positive
Notch	DirectRegulation	MYF	negative
TNF family	DirectRegulation	TNFR	positive
PLA	DirectRegulation	uPAR	positive
Rho	DirectRegulation	MAP3K	positive
Gb/g	DirectRegulation	PI3K	positive
Dvl	DirectRegulation	FRAT	positive	direct interaction
SHP2	DirectRegulation	Grb	positive
Dvl	DirectRegulation	AXIN	negative	direct interaction
CycD	DirectRegulation	CDK4/6	positive	direct interaction
RAS-GRF	DirectRegulation	Ras	positive	direct interaction
neuromodulator	DirectRegulation	GsCR	positive
TNFRAP	DirectRegulation	NIK	positive
GDNFR	DirectRegulation	Src	positive
CASP8/10	DirectRegulation	Bid	positive	-
Cyclic AMP	DirectRegulation	PKA	positive	direct interaction
CASP9	DirectRegulation	CASP3/6/7	positive	-
CALCIUM	DirectRegulation	calmodulin	positive	phosphorylation
BCR	DirectRegulation	VAV	positive
Rac/CDC42	DirectRegulation	MAP3K	positive
SOCS	DirectRegulation	JAK	negative	direct interaction
calmodulin	DirectRegulation	EEF2K	positive	direct interaction
Gq/sCR	DirectRegulation	Gq	positive
IL1R	DirectRegulation	TIRAP	positive
RAP-GEF	DirectRegulation	RAP	positive	direct interaction
IL1 family	DirectRegulation	IL1R	positive
EphrinR	DirectRegulation	Src	positive
MDK	DirectRegulation	ALK	positive
Gq/iCR	DirectRegulation	Gi/o	positive
Rho-GAP	DirectRegulation	Rho	negative	direct interaction
DDR	DirectRegulation	Shc	positive
Ga12/13	DirectRegulation	Rho-GEF	positive
Rho	DirectRegulation	ROCK1/2	positive	direct interaction
Gq	DirectRegulation	PLC	positive
ITG	DirectRegulation	FAK	positive
VAV	DirectRegulation	Rac/CDC42	positive
Shc	DirectRegulation	Src	positive
SH2B	DirectRegulation	JAK	positive
Gq/12CR	DirectRegulation	Gq	positive
Rac/Cdc-GAP	DirectRegulation	Rac/CDC42	negative	direct interaction
Src	DirectRegulation	PI3K	positive	phosphorylation
RAP-GAP	DirectRegulation	RAP	negative	direct interaction
neuromodulator	DirectRegulation	GiCR	positive
RAS-GAP	DirectRegulation	Ras	negative	direct interaction
calmodulin	DirectRegulation	CAMKK	positive	direct interaction
SMAD	DirectRegulation	MYF	negative	direct interaction
DAP10	DirectRegulation	PLC	positive	direct interaction
Selectin	DirectRegulation	PLC	positive
WNT	DirectRegulation	FZD	positive
RAS-GRF	DirectRegulation	RAP	positive
CycA	DirectRegulation	CDK2	positive	direct interaction
Raf	DirectRegulation	MAP3K	positive
TIRAP	DirectRegulation	TNFRAP	positive
calmodulin	DirectRegulation	MLCK	positive	direct interaction
DOCK	DirectRegulation	Rac/CDC42	positive
PLX	DirectRegulation	Rac/CDC42	unknown	direct interaction
ROBO	DirectRegulation	Rac/Cdc-GAP	positive	direct interaction
AXIN	DirectRegulation	GSK3	positive	direct interaction
calmodulin	DirectRegulation	ITPK	positive	direct interaction
INSR	DirectRegulation	JAK	positive
APAF1	DirectRegulation	CASP9	positive	direct interaction
FAK	DirectRegulation	STAT	positive
VAV	DirectRegulation	ITK	positive
Rac/CDC42	DirectRegulation	IQGAP	positive	direct interaction
TIRAP	DirectRegulation	IKBK	positive
Gs	DirectRegulation	ADCY	positive	direct interaction
Rac/CDC-GEF	DirectRegulation	GIT1	positive	direct interaction
CASP12	DirectRegulation	CASP3/6/7	positive	-
TNFRAP	DirectRegulation	CASP8/10	positive
GqCR	DirectRegulation	Src	positive
CDKN	DirectRegulation	CycD	negative	direct interaction
B7	DirectRegulation	TCRcos	positive
GF	DirectRegulation	GFR	positive	direct interaction
Gi/o	DirectRegulation	ADCY	negative	direct interaction
Crk	DirectRegulation	RAP-GEF	positive
1,2-Diacetin; PLC; 1,4,5-Insp3	ChemicalReaction	1,2-Diacetin; PLC; 1,4,5-Insp3	positive	Degradation
cyclic ADP-ribose; NAADP; CD38	ChemicalReaction	cyclic ADP-ribose; NAADP; CD38	positive	-
GLI-like	Expression	Bcl	positive	Transcriptional
SMAD	Expression	Bcl	positive	Transcriptional
E2F	Expression	CDKN	positive	-
NF-kB	Expression	CycD	positive	Transcriptional
NF-kB	Expression	IAP	positive	Transcriptional
C/EBP	Expression	Jun/Fos	positive
E2F	Expression	CDK1	positive	-
CTNNB1	Expression	CDKN	positive
p53	Expression	MDM2/4	positive	Transcriptional
CTNNB1	Expression	KLF	positive	Transcriptional
GLI-like	Expression	CycD	positive	Transcriptional
CTNNB1	Expression	Myc/Mad/Max	positive
TCF-1	Expression	KLF	positive	Transcriptional
SMAD	Expression	CDKN	positive	Transcriptional
CREB	Expression	Ubiquitous bHLH-ZIP factors	positive
E2F	Expression	CycE	positive	-
NF-kB	Expression	NOS	positive	Transcriptional
p53	Expression	Bid	positive	Transcriptional
p53	Expression	CDKN	positive	Transcriptional
NF-kB	Expression	CASP8/10	negative	Transcriptional
E2F	Expression	CycA	positive	-
Csd/Coldshock	Expression	CDK4/6	positive	Transcriptional
TCF-1	Expression	Ubiquitous bHLH-ZIP factors	positive
NF-kB	Expression	Bcl	positive	Transcriptional
SMAD	Expression	Bid	positive	Transcriptional
GADD45	Expression	CycB	negative	Transcriptional
GATA	Expression	Jun/Fos	positive
NF-kB	Expression	SOCS	positive	Transcriptional
Bid	MolTransport	CytC	positive	-
inositol 1,4,5-triphosphate	MolTransport	CALCIUM	positive	import
Bcl	MolTransport	CytC	negative	-
voltage-dependent Ca++ import	MolTransport	CALCIUM	positive	import
MKK4/7	MolTransport	PKC	positive
RYR	MolTransport	CALCIUM	positive	import
RPS6K	MolSynthesis	NFKBI	negative
MDM2/4	MolSynthesis	p53	negative
PTEN	MolSynthesis	PtdIns3P	negative	dephosphorylation
PI3K	MolSynthesis	PtdIns3P	positive	-
ADCY	MolSynthesis	Cyclic AMP	positive	-
NOS	MolSynthesis	NO	positive	-
IKBK	MolSynthesis	NFKBI	negative
p38	MolSynthesis	NFKBI	negative
GCR	MolSynthesis	cyclic gmp	positive	-
sGC	MolSynthesis	cyclic gmp	positive	-
DIABLO	MolSynthesis	IAP	negative	-
NOX	MolSynthesis	H2O2	positive	-
PDPK1	ProtModification	AKT	positive
p38	ProtModification	NF-AT	positive
SHP1	ProtModification	Src	negative
PDPK1	ProtModification	SGK	positive	phosphorylation
ERK1/3	ProtModification	SP	positive
JNK	ProtModification	NF-AT	negative	phosphorylation
ERK1/3	ProtModification	Csd/Coldshock	unknown	phosphorylation
PKC	ProtModification	PDX	unknown	phosphorylation
Src	ProtModification	Raf	positive
RPS6K	ProtModification	Bid	unknown	phosphorylation
PKA	ProtModification	GLI-like	negative	phosphorylation
MAP3K	ProtModification	MKK4/7	positive
Src	ProtModification	GFR	positive
CBL	ProtModification	GFR	negative	monoubiquitinization
PKC	ProtModification	PRKD	positive	phosphorylation
Src	ProtModification	p130CAS	positive	phosphorylation
p38	ProtModification	Myc/Mad/Max	positive
IKBK	ProtModification	IRS	negative	phosphorylation
JAK	ProtModification	SHP2	positive	phosphorylation
Src	ProtModification	VAV	positive
ATM/ATR	ProtModification	E2F	positive	phosphorylation
SCF	ProtModification	CDKN	negative	monoubiquitinization
SHP1	ProtModification	GFR	negative	dephosphorylation
calcineurin	ProtModification	MEF-2	positive	dephosphorylation
GSK3	ProtModification	CTNNB1	negative
CAMK	ProtModification	CREB	positive
CDK2	ProtModification	Rb	positive	phosphorylation
JNK	ProtModification	IRS	negative	phosphorylation
RPS6K	ProtModification	HSF	negative	phosphorylation
histone deacetylase	ProtModification	MEF-2	negative	deacetylation
ERK5	ProtModification	MEF-2	positive
p38	ProtModification	RPS6K	positive
PAK	ProtModification	Rac/CDC-GEF	positive	phosphorylation
GSK3	ProtModification	NF-AT	negative
CBL	ProtModification	Src	negative	monoubiquitinization
ATM/ATR	ProtModification	CHEK	positive	phosphorylation
AKT	ProtModification	Bid	negative	phosphorylation
CAMKK	ProtModification	AKT	positive	phosphorylation
ILK	ProtModification	AKT	positive	phosphorylation
ERK1/3	ProtModification	STAT	negative
JNK	ProtModification	SMAD	positive
GSK3	ProtModification	C/EBP	negative
NLK	ProtModification	TCF-1	negative	phosphorylation
PKG	ProtModification	GSK3	negative	phosphorylation
PAK	ProtModification	LIMK	positive	phosphorylation
RPS6K	ProtModification	CREB	positive	phosphorylation
p38	ProtModification	C/EBP	positive
AKT	ProtModification	Csd/Coldshock	unknown	phosphorylation
Src	ProtModification	CTNNB1	negative	phosphorylation
ALK	ProtModification	STAT	positive
SHP2	ProtModification	STAT	negative	dephosphorylation
ERK1/3	ProtModification	GATA	positive
MEK1/2	ProtModification	ERK1/3	positive	phosphorylation
p38	ProtModification	MAPKAPK	positive
AKT	ProtModification	GATA	positive	phosphorylation
GSK3	ProtModification	Csd/Coldshock	unknown	phosphorylation
AKT	ProtModification	Estrogen-like	positive	phosphorylation
AKT	ProtModification	forkhead	negative	phosphorylation
PKA	ProtModification	CDC25A/B/C	unknown	phosphorylation
Src	ProtModification	CBL	positive
RPS6K	ProtModification	ETS	positive
CSK	ProtModification	Src	negative	phosphorylation
PKA	ProtModification	GATA	positive	phosphorylation
mTOR	ProtModification	IRS	negative	phosphorylation
ERK1/3	ProtModification	NF-AT	unknown	phosphorylation
p38	ProtModification	PLA2	unknown	phosphorylation
PKA	ProtModification	CREB	positive	phosphorylation
SYK	ProtModification	CBL	positive	phosphorylation
JNK	ProtModification	HSF	negative
SCF	ProtModification	CycE	negative	monoubiquitinization
JNK	ProtModification	Bcl	unknown	phosphorylation
PTPRZ	ProtModification	CTNNB1	positive	dephosphorylation
INSR phosphatase	ProtModification	CTNNB1	positive	dephosphorylation
PP5/2CB	ProtModification	MAP3K	negative	dephosphorylation
p38	ProtModification	MEF-2	positive
RPS6K	ProtModification	TSC	negative	phosphorylation
ERK1/3	ProtModification	MAPKAPK	positive
AKT	ProtModification	SP	unknown	phosphorylation
JNK	ProtModification	HNF4-like	negative	phosphorylation
PKC	ProtModification	Homeo/Cut	unknown	phosphorylation
Raf	ProtModification	MEK1/2	positive	phosphorylation
INSR phosphatase	ProtModification	IRS	negative	dephosphorylation
MKK4/7	ProtModification	JNK	positive	phosphorylation
DUSP	ProtModification	p38	negative	dephosphorylation
CDC25A/B/C	ProtModification	CDK2	positive	phosphorylation
ITPK	ProtModification	1,4,5-Insp3	unknown	phosphorylation
CASP3/6/7	ProtModification	PAK	positive	proteolysis
AKT	ProtModification	IKBK	positive	phosphorylation
p38	ProtModification	Bcl	unknown	phosphorylation
ALK	ProtModification	Shc	positive	phosphorylation
MAP3K	ProtModification	MKK3/6	positive
AKT	ProtModification	GSK3	negative	phosphorylation
INSR phosphatase	ProtModification	INSR	negative	dephosphorylation
DUSP	ProtModification	JNK	negative	dephosphorylation
Crk	ProtModification	DOCK	positive	phosphorylation
ERK5	ProtModification	Nerve growth factor IB-like	positive	phosphorylation
PTPRZ	ProtModification	Src	negative	dephosphorylation
ERK1/3	ProtModification	Ubiquitous bHLH-ZIP factors	positive
AMPK	ProtModification	TSC	positive	phosphorylation
AKT	ProtModification	ETS	positive
mTOR	ProtModification	STAT	positive
ERK1/3	ProtModification	MNK1/2	positive	phosphorylation
AKT	ProtModification	TSC	negative	phosphorylation
ATM/ATR	ProtModification	p53	positive	phosphorylation
PKA	ProtModification	Bid	negative	phosphorylation
Src	ProtModification	Shc	positive
CDK4/6	ProtModification	Rb	negative	phosphorylation
INSR	ProtModification	Shc	positive
NTRK	ProtModification	Shc	positive
ABL	ProtModification	MAP3K	positive	phosphorylation
ERK1/3	ProtModification	Bid	negative	phosphorylation
GSK3	ProtModification	Ubiquitous bHLH-ZIP factors	negative
p38	ProtModification	CDKN	positive	phosphorylation
SYK	ProtModification	PLC	positive
ITK	ProtModification	VAV	positive	phosphorylation
MAP4K	ProtModification	MAP3K	positive	phosphorylation
ERK1/3	ProtModification	Myc/Mad/Max	positive
CBL	ProtModification	SYK	negative	monoubiquitinization
AKT	ProtModification	mTOR	positive	phosphorylation
ERK1/3	ProtModification	p53	positive
PTPRZ	ProtModification	ALK	negative	dephosphorylation
SYK	ProtModification	SLP76	positive	phosphorylation
ROCK1/2	ProtModification	MLCP	negative	phosphorylation
ERK1/3	ProtModification	SMAD	negative
PKC	ProtModification	STAT	positive
NLK	ProtModification	Myb-factors	negative	phosphorylation
CDK1	ProtModification	E2F	negative	phosphorylation
ITK	ProtModification	PLC	positive
MAP3K	ProtModification	STAT	positive
MAP3K	ProtModification	MEK5	positive
Src	ProtModification	PLC	positive
AKT	ProtModification	NOS	positive	phosphorylation
p38	ProtModification	p53	positive
TIRAP	ProtModification	IRF	positive
Src	ProtModification	IRS	positive
MAP3K	ProtModification	NIK	positive
ROCK1/2	ProtModification	LIMK	positive
SHP1	ProtModification	BTK	negative	dephosphorylation
BTK	ProtModification	PLC	positive
p38	ProtModification	CDC25A/B/C	negative	phosphorylation
SHP1	ProtModification	STAT	negative	dephosphorylation
p38	ProtModification	ETS	positive
PKA	ProtModification	SP	positive	phosphorylation
MKK3/6	ProtModification	p38	positive	phosphorylation
SYK	ProtModification	LAT	positive	phosphorylation
GDNFR	ProtModification	PLC	positive
MEK5	ProtModification	ERK5	positive	phosphorylation
FAK	ProtModification	Src	positive	phosphorylation
GFR	ProtModification	CTNNB1	positive
PP2A	ProtModification	PKC	negative	dephosphorylation
SHP1	ProtModification	JAK	negative	dephosphorylation
MAPKAPK	ProtModification	SRF	positive
mTOR	ProtModification	p70S6K	positive	phosphorylation
JNK	ProtModification	Jun/Fos	positive
NIK	ProtModification	IKBK	positive	phosphorylation
PAK	ProtModification	Raf	positive
CDK1	ProtModification	p70S6K	unknown	phosphorylation
MKK4/7	ProtModification	p38	positive
GSK3	ProtModification	HSF	negative
p38	ProtModification	Jun/Fos	positive
ERK1/3	ProtModification	TSC	negative
ERK1/3	ProtModification	PLA2	positive	phosphorylation
CHEK	ProtModification	CDC25A/B/C	negative	phosphorylation
PKA	ProtModification	RAP	unknown	phosphorylation
Src	ProtModification	ABL	positive	phosphorylation
MAP3K	ProtModification	MEK1/2	positive
Src	ProtModification	Rho-GAP	positive	phosphorylation
JAK	ProtModification	PI3K	positive	phosphorylation
GSK3	ProtModification	GLI-like	negative	phosphorylation
SYK	ProtModification	Shc	positive
MKP	ProtModification	ERK1/3	negative	dephosphorylation
ERK1/3	ProtModification	SRF	positive	phosphorylation
CAMKK	ProtModification	CAMK	positive	phosphorylation
RPS6K	ProtModification	C/EBP	unknown	phosphorylation
GFR	ProtModification	PLC	positive
PKA	ProtModification	NOS	unknown	phosphorylation
MKP	ProtModification	JNK	negative	dephosphorylation
Wee/Myt1	ProtModification	CDK1	negative	phosphorylation
ERK1/3	ProtModification	Bcl	unknown	phosphorylation
PKC	ProtModification	NOX	positive	phosphorylation
CHEK	ProtModification	p53	positive	phosphorylation
TGFBR	ProtModification	SMAD	positive	phosphorylation
SHP1	ProtModification	CTNNB1	positive	dephosphorylation
FAK	ProtModification	p130CAS	positive	phosphorylation
GFR	ProtModification	SH2B	positive
CAMK	ProtModification	MEF-2	positive
RPS6K	ProtModification	Nerve growth factor IB-like	unknown	phosphorylation
calcineurin	ProtModification	NF-AT	positive	dephosphorylation
p38	ProtModification	CycD	negative	phosphorylation
Src	ProtModification	STAT	positive	phosphorylation
GSK3	ProtModification	Myc/Mad/Max	negative
JNK	ProtModification	C/EBP	positive
p130CAS	ProtModification	Crk	positive	phosphorylation
p38	ProtModification	Rb	negative
Src	ProtModification	JAK	positive
SYK	ProtModification	JAK	positive
SYK	ProtModification	VAV	positive	phosphorylation
MAPKAPK	ProtModification	CREB	positive	phosphorylation
ERK1/3	ProtModification	Jun/Fos	positive
PAK	ProtModification	MLCK	negative	phosphorylation
ERK1/3	ProtModification	HNF4-like	negative	phosphorylation
GFR	ProtModification	Src	positive
GFR	ProtModification	Shc	positive
JNK	ProtModification	Myc/Mad/Max	unknown
JNK	ProtModification	ETS	positive
Src	ProtModification	FAK	positive	phosphorylation
MAP3K	ProtModification	HIPK	positive	phosphorylation
CDC25A/B/C	ProtModification	CDK1	positive	phosphorylation
DUSP	ProtModification	ERK1/3	negative	dephosphorylation
GDNFR	ProtModification	Shc	unknown
ERK1/3	ProtModification	CASP9	negative	phosphorylation
CDK7	ProtModification	CDK1	positive	phosphorylation
ERK1/3	ProtModification	ETS	positive
p38	ProtModification	Bid	unknown	phosphorylation
HIPK	ProtModification	NLK	positive	phosphorylation
ERK1/3	ProtModification	Runt	positive
MKP	ProtModification	p38	negative	dephosphorylation
ABL	ProtModification	MAP4K	positive	phosphorylation
Src	ProtModification	SYK	positive	phosphorylation
ERK1/3	ProtModification	C/EBP	positive
ERK5	ProtModification	HNF4-like	unknown	phosphorylation
MAPKAPK	ProtModification	HSF	negative	phosphorylation
CDK7	ProtModification	CDK2	positive	phosphorylation
FAK	ProtModification	Rho-GEF	positive	phosphorylation
p38	ProtModification	MNK1/2	positive	phosphorylation
JAK	ProtModification	STAT	positive	phosphorylation
Src	ProtModification	AKT	positive
ERK5	ProtModification	SGK	positive	phosphorylation
GSK3	ProtModification	CycD	negative	phosphorylation
SHP1	ProtModification	SYK	negative	dephosphorylation
ERK1/3	ProtModification	RPS6K	positive
CDC25A/B/C	ProtModification	CDK4/6	positive	phosphorylation
FAK	ProtModification	Shc	positive
INSR	ProtModification	IRS	positive
PAK	ProtModification	MEK1/2	positive
JNK	ProtModification	PDX	unknown	phosphorylation
IKBK	ProtModification	IRF	positive
JNK	ProtModification	SRF	positive	phosphorylation
JNK	ProtModification	p53	positive
ERK1/3	ProtModification	HSF	negative
CDK2	ProtModification	E2F	negative	phosphorylation
HIPK	ProtModification	Myb-factors	negative	phosphorylation
RPS6K	ProtModification	STAT	positive
CREB	PromoterBinding	Jun/Fos	positive
SRF	PromoterBinding	Egr/Krox	positive
RBPJ	PromoterBinding	Hairy, Hairy/E(SPL)	positive
SRF	PromoterBinding	Jun/Fos	positive
ETS	PromoterBinding	Jun/Fos	positive
Egr/Krox	PromoterBinding	Estrogen-like	positive
CREB	PromoterBinding	C/EBP	positive
CREB	PromoterBinding	Egr/Krox	positive
ITG	Binding	ITG ---- Tetraspanin
GATA	Binding	GATA ---- NF-AT
GATA	Binding	GATA ---- SRF
ETS	Binding	ETS ---- SRF
PTN	Binding	PTN ---- SDC
IL1 family	Binding	IL1 family ---- IL1Rd
aNKCR	Binding	aNKCR ---- NKCR
DCC	Binding	DCC ---- UNC
iNKCR	Binding	iNKCR ---- NKCR
GATA	Binding	GATA ---- MEF-2
NRP	Binding	NRP ---- PLX
NGFR	Binding	NGFR ---- NogoR
NGFR	Binding	NGFR ---- NTRK
FAK	Binding	FAK ---- Grb
GFR	Binding	GFR ---- NRP
MEF-2	Binding	MEF-2 ---- MYF
MDK	Binding	MDK ---- SDC
DAAM	Binding	DAAM ---- Dvl
H2O2	Regulation	p38	positive
IRS	Regulation	PI3K	positive
mDia	Regulation	actin-based cytoskeleton assembly	unknown
